# Supplementary material for: ﻿Re-assignment of Gongrosira leptotricha, a newly-recorded species in China, to Stephanosphaerinia clade (Chlamydomonadales, Chlorophyceae): insights from morphological and phylogenetic analyses
Source: PhytoKeys. 2025 Sep 5;262:171–89. doi: 10.3897/phytokeys.262.152528 (PMC12432526; doi:10.3897/phytokeys.262.152528)
Supplement: XML Treatment for Gongrosira leptotricha [file phytokeys.262.152528-treatment1.xml]

<!DOCTYPE tp:taxon-treatment
  PUBLIC "-//TaxonX//DTD Taxonomic Treatment Publishing DTD v0 20100105//EN" "tax-treatment-NSO.dtd">
<tp:taxon-treatment xmlns:tp="http://www.plazi.org/taxpub"><tp:treatment-meta><kwd-group><label>Taxon classification</label><kwd>
                <named-content content-type="kingdom">Plantae</named-content>
              </kwd><kwd>
                <named-content content-type="order">Chaetophorales</named-content>
              </kwd><kwd>
                <named-content content-type="family">Chaetophoraceae</named-content>
              </kwd></kwd-group><mixed-citation publication-type="journal"><person-group><name><surname>Lan</surname><given-names>Qiumei</given-names></name><name><surname>Dai</surname><given-names>Qingyu</given-names></name><name><surname>Zhu</surname><given-names>Huan</given-names></name><name><surname>Liu</surname><given-names>Guoxiang</given-names></name><name><surname>Liu</surname><given-names>Benwen</given-names></name></person-group><article-title>﻿Re-assignment of <italic><tp:taxon-name><tp:taxon-name-part taxon-name-part-type="genus" reg="Gongrosira">Gongrosira</tp:taxon-name-part> <tp:taxon-name-part taxon-name-part-type="species" reg="leptotricha">leptotricha</tp:taxon-name-part></tp:taxon-name></italic>, a newly-recorded species in China, to Stephanosphaerinia clade (<tp:taxon-name><tp:taxon-name-part taxon-name-part-type="order">Chlamydomonadales</tp:taxon-name-part></tp:taxon-name>, <tp:taxon-name><tp:taxon-name-part taxon-name-part-type="class">Chlorophyceae</tp:taxon-name-part></tp:taxon-name>): insights from morphological and phylogenetic analyses</article-title><source>PhytoKeys</source><day>05</day><month>09</month><year>2025</year><volume>262</volume><fpage>171</fpage><lpage>189</lpage><pub-id pub-id-type="doi">10.3897/phytokeys.262.152528</pub-id></mixed-citation></tp:treatment-meta><tp:nomenclature><label>﻿</label><tp:taxon-name><object-id xmlns:xlink="http://www.w3.org/1999/xlink" content-type="arpha" xlink:type="simple">3E94DBC6-EC21-5AA3-B706-F1CF98C48FCA</object-id>
              <tp:taxon-name-part taxon-name-part-type="genus" reg="Gongrosira">Gongrosira</tp:taxon-name-part>
              <tp:taxon-name-part taxon-name-part-type="species" reg="leptotricha">leptotricha</tp:taxon-name-part>
            </tp:taxon-name><tp:taxon-authority>Raineri, 1926</tp:taxon-authority></tp:nomenclature><tp:treatment-sec sec-type="description" id="SECID0EREAE"><title>Description.</title><p>The thallus is encrusted with loose calcium carbonate crystals, forming dark green spherical, hemispherical or slightly irregular plants on stones in running water (Figs <xref ref-type="fig" rid="F1">1–3</xref>). The thallus diameter can attain up to 4 mm (Fig. <xref ref-type="fig" rid="F1">4</xref>). The thallus is composed of prostrate and erect filaments (Figs <xref ref-type="fig" rid="F2">5</xref>, <xref ref-type="fig" rid="F2">6</xref>). The prostrate part is creeping, composed of irregularly elliptical or polygonal cells, flattened at the base, which coalesce to form a loose pseudoparenchyma (Fig. <xref ref-type="fig" rid="F2">7</xref>). The prostrate part extends into short upright threads, with rounded or bottle-shaped terminal sporangia barely larger than the vegetative cells (Fig. <xref ref-type="fig" rid="F2">8</xref>). The branches are predominantly unilateral, with pseudo-binary branches and the cell wall of the branch is separated from the main axis cell (Fig. <xref ref-type="fig" rid="F2">9</xref>). Cells of upright threads are irregularly cylindrical or subcylindrical and not constricted or slightly constricted. Cells are 4–7 μm wide, with a length 2–8 times longer than width. The parietal chloroplast contains 1–2 protruding pyrenoids or 3 in some dividing cells (Figs <xref ref-type="fig" rid="F4">18–21</xref>).</p><fig id="F1" position="float" orientation="portrait"><object-id xmlns:xlink="http://www.w3.org/1999/xlink" content-type="doi" xlink:type="simple">10.3897/phytokeys.262.152528.figures1-4</object-id><object-id xmlns:xlink="http://www.w3.org/1999/xlink" content-type="arpha" xlink:type="simple">66072314-243E-54A9-B7C5-BF777473F00E</object-id><label>Figures 1–4.</label><caption><p><italic><tp:taxon-name><tp:taxon-name-part taxon-name-part-type="genus" reg="Gongrosira">Gongrosira</tp:taxon-name-part> <tp:taxon-name-part taxon-name-part-type="species" reg="leptotricha">leptotricha</tp:taxon-name-part></tp:taxon-name></italic><abbrev xmlns:xlink="http://www.w3.org/1999/xlink" xlink:title="Freshwater Algae Culture Collection, Institute of Hydrobiology" id="ABBRID0EKGAE" xlink:type="simple">FACHB</abbrev>-3650: 1. The natural environment of <italic><tp:taxon-name><tp:taxon-name-part taxon-name-part-type="genus" reg="Gongrosira">Gongrosira</tp:taxon-name-part> <tp:taxon-name-part taxon-name-part-type="species" reg="leptotricha">leptotricha</tp:taxon-name-part></tp:taxon-name></italic>; 2. Growing on the stones; 3. The outline of the thallus; 4. The size of the thallus. Scale bars 0.5m (1);1 cm (2); 1 mm (3, 4).</p></caption><graphic xmlns:xlink="http://www.w3.org/1999/xlink" xlink:href="phytokeys-262-171_article-152528__-g001.jpg" position="float" orientation="portrait" xlink:type="simple" id="oo_1410407.jpg"><uri content-type="original_file" xlink:type="simple">https://binary.pensoft.net/fig/1410407</uri></graphic></fig><fig id="F2" position="float" orientation="portrait"><object-id xmlns:xlink="http://www.w3.org/1999/xlink" content-type="doi" xlink:type="simple">10.3897/phytokeys.262.152528.figures5-9</object-id><object-id xmlns:xlink="http://www.w3.org/1999/xlink" content-type="arpha" xlink:type="simple">280063CC-73B5-50CD-ADB2-54F0DD099AB7</object-id><label>Figures 5–9.</label><caption><p>Morphology of <italic><tp:taxon-name><tp:taxon-name-part taxon-name-part-type="genus" reg="Gongrosira">Gongrosira</tp:taxon-name-part> <tp:taxon-name-part taxon-name-part-type="species" reg="leptotricha">leptotricha</tp:taxon-name-part></tp:taxon-name></italic><abbrev xmlns:xlink="http://www.w3.org/1999/xlink" xlink:title="Freshwater Algae Culture Collection, Institute of Hydrobiology" id="ABBRID0ERHAE" xlink:type="simple">FACHB</abbrev>-3650: 5. Showing fully developed thallus; 6. Showing prostrate and erect system of branched filaments; 7. Showing prostrate part; 8. Showing the upright threads and terminal sporangia; 9. Showing the pseudo-binary branches. (E) erect filaments; (P) prostrate part; (Z) zoosporangia. Figs <xref ref-type="fig" rid="F2">5–8</xref>: Samples preserved in formalin.Scale bars 50 μm (5–7); 20 μm (8); 10 μm (9).</p></caption><graphic xmlns:xlink="http://www.w3.org/1999/xlink" xlink:href="phytokeys-262-171_article-152528__-g002.jpg" position="float" orientation="portrait" xlink:type="simple" id="oo_1410408.jpg"><uri content-type="original_file" xlink:type="simple">https://binary.pensoft.net/fig/1410408</uri></graphic></fig><p>Biflagellate zoospores were formed within terminal sporangia (Fig. <xref ref-type="fig" rid="F3">10</xref>). Asexual reproduction produces two-flagellated zoospores which are usually elliptic, about 4 × 7 μm (Fig. <xref ref-type="fig" rid="F3">11</xref>). Zoospores shed flagella, elongate (Figs <xref ref-type="fig" rid="F3">12</xref>, <xref ref-type="fig" rid="F3">13</xref>). The germination of zoospores is generally unidirectional to form a filament with two cells (Figs <xref ref-type="fig" rid="F3">14</xref>, <xref ref-type="fig" rid="F3">15</xref>). Four-day-old culture, the intercalary cells of the young filament, one-two cells in length, begin to form lateral branches (Fig. <xref ref-type="fig" rid="F3">16</xref>). The cell wall of branch is separated from the main axis cell (Fig. <xref ref-type="fig" rid="F3">17</xref>). Each cell is with one parietal chloroplast (Figs <xref ref-type="fig" rid="F3">13–17</xref>). At early stages of development, the size of the main axis cells and branch cells is not much different, 4–6 μm wide, length 1–2 times longer than width.</p><fig id="F3" position="float" orientation="portrait"><object-id xmlns:xlink="http://www.w3.org/1999/xlink" content-type="doi" xlink:type="simple">10.3897/phytokeys.262.152528.figures10-17</object-id><object-id xmlns:xlink="http://www.w3.org/1999/xlink" content-type="arpha" xlink:type="simple">D2A6C225-209F-5358-A048-848F5A819A4E</object-id><label>Figures 10–17.</label><caption><p>The germination of zoospores and the developmental process of <italic><tp:taxon-name><tp:taxon-name-part taxon-name-part-type="genus" reg="Gongrosira">Gongrosira</tp:taxon-name-part> <tp:taxon-name-part taxon-name-part-type="species" reg="leptotricha">leptotricha</tp:taxon-name-part></tp:taxon-name></italic><abbrev xmlns:xlink="http://www.w3.org/1999/xlink" xlink:title="Freshwater Algae Culture Collection, Institute of Hydrobiology" id="ABBRID0EXJAE" xlink:type="simple">FACHB</abbrev>-3650: 10. Showing biflagellate zoospores were formed in Terminal sporangia; 11. Zoospores with two flagella (stained with Lugol’s iodine solution); 12, 13. Unidirectional germination of zoospores; 14. Showing the formation of two cells; 15. Filaments elongation; 16, 17. Showing the formation of branches. (Z) zoosporangia; (F) flagella; Scale bars 10 μm (10, 11); 5 μm (12); 10 μm (13–17).</p></caption><graphic xmlns:xlink="http://www.w3.org/1999/xlink" xlink:href="phytokeys-262-171_article-152528__-g003.jpg" position="float" orientation="portrait" xlink:type="simple" id="oo_1410409.jpg"><uri content-type="original_file" xlink:type="simple">https://binary.pensoft.net/fig/1410409</uri></graphic></fig><p>Vegetative reproduction occurs via the disintegration of the upright threads into spherical or egg-shaped cells (Figs <xref ref-type="fig" rid="F4">18–27</xref>), which form two cells through binary fission (Figs <xref ref-type="fig" rid="F4">19–21</xref>). The cells slowly form short filaments through elongation (Figs <xref ref-type="fig" rid="F4">22</xref>, <xref ref-type="fig" rid="F4">23</xref>) and finally develop into a green algal colony with two parts, the prostrate part and the erect part (Figs <xref ref-type="fig" rid="F4">24–27</xref>).</p><fig id="F4" position="float" orientation="portrait"><object-id xmlns:xlink="http://www.w3.org/1999/xlink" content-type="doi" xlink:type="simple">10.3897/phytokeys.262.152528.figures18-27</object-id><object-id xmlns:xlink="http://www.w3.org/1999/xlink" content-type="arpha" xlink:type="simple">049924A7-6C4A-5C71-8BF9-179C075A6A2C</object-id><label>Figures 18–27.</label><caption><p>The process of reproduction and development of <italic><tp:taxon-name><tp:taxon-name-part taxon-name-part-type="genus" reg="Gongrosira">Gongrosira</tp:taxon-name-part> <tp:taxon-name-part taxon-name-part-type="species" reg="leptotricha">leptotricha</tp:taxon-name-part></tp:taxon-name></italic><abbrev xmlns:xlink="http://www.w3.org/1999/xlink" xlink:title="Freshwater Algae Culture Collection, Institute of Hydrobiology" id="ABBRID0EJLAE" xlink:type="simple">FACHB</abbrev>-3650 through binary fission: 18. Showing the single cell; 19. Showing the formation of two cells through binary fission; 20, 21. Showing the germination of multiple cells; 22, 23. Showing the elongation of cells; 24. Showing the branch of thallus; 25. Showing prostrate and erect parts; 26. Showing fully developed thallus; 27. Showing the morphology of thallus on solid medium. Scale bars 10 μm (18–23); 20 μm (24); 10 μm (25); 50 μm (26); 0.5 mm (27).</p></caption><graphic xmlns:xlink="http://www.w3.org/1999/xlink" xlink:href="phytokeys-262-171_article-152528__-g004.jpg" position="float" orientation="portrait" xlink:type="simple" id="oo_1410410.jpg"><uri content-type="original_file" xlink:type="simple">https://binary.pensoft.net/fig/1410410</uri></graphic></fig><p>Ultrastructural analysis revealed that each pyrenoid is traversed by thylakoid membranes (Figs <xref ref-type="fig" rid="F5">28</xref>, <xref ref-type="fig" rid="F5">29</xref>). Each cell has a thick, multilayered cell wall, one nucleus and no plasmodesmata between adjacent cells (Figs <xref ref-type="fig" rid="F5">30</xref>, <xref ref-type="fig" rid="F5">31</xref>).</p><fig id="F5" position="float" orientation="portrait"><object-id xmlns:xlink="http://www.w3.org/1999/xlink" content-type="doi" xlink:type="simple">10.3897/phytokeys.262.152528.figures28-31</object-id><object-id xmlns:xlink="http://www.w3.org/1999/xlink" content-type="arpha" xlink:type="simple">FDD09F35-2A3E-5F13-8D08-285A88EE81CD</object-id><label>Figures 28–31.</label><caption><p>Ultrastructure of <italic><tp:taxon-name><tp:taxon-name-part taxon-name-part-type="genus" reg="Gongrosira">Gongrosira</tp:taxon-name-part> <tp:taxon-name-part taxon-name-part-type="species" reg="leptotricha">leptotricha</tp:taxon-name-part></tp:taxon-name></italic><abbrev xmlns:xlink="http://www.w3.org/1999/xlink" xlink:title="Freshwater Algae Culture Collection, Institute of Hydrobiology" id="ABBRID0EXMAE" xlink:type="simple">FACHB</abbrev>-3650: 28. Showing the outlet of cell; 29. Pyrenoid with two traversing thylakoid membranes; 30. Cell wall of adjacent cells; 31. Multilayered cell wall of each cell. (C) chloroplast; (Cw) cell wall; (N) nucleus; (Nu) nucleolus; (P) pyrenoid; (Pm) pyrenoid matrix; (Mcw) multi-layered cell wall; (Sp) starch plate; (Tm) thylakoid membranes. Scale bars 5 μm (28); 1 μm (29); 500 nm (30, 31).</p></caption><graphic xmlns:xlink="http://www.w3.org/1999/xlink" xlink:href="phytokeys-262-171_article-152528__-g005.jpg" position="float" orientation="portrait" xlink:type="simple" id="oo_1410411.jpg"><uri content-type="original_file" xlink:type="simple">https://binary.pensoft.net/fig/1410411</uri></graphic></fig></tp:treatment-sec></tp:taxon-treatment>
